# Supplementary material for: Polymer-Infiltrated Metal–Organic Frameworks for Thin-Film Composite Mixed-Matrix Membranes with High Gas Separation Properties
Source: Membranes (Basel). 2023 Feb 28;13(3):287. doi: 10.3390/membranes13030287 (PMC10053294; doi:10.3390/membranes13030287)
Supplement: Supplementary file 1 [file membranes-13-00287-s001.zip]

Archive with 1 entries (1 files):
- membranes-2217286-supplementary.pdf
